# Supplementary material for: Synergistic Activity of Eugenol, Cinnamaldehyde, and Carvacrol in Combination with Different Antibacterial Agents Against Multidrug-Resistant Gram-Negative Clinical Isolates
Source: Antibiotics (Basel). 2026 Apr 11;15(4):391. doi: 10.3390/antibiotics15040391 (PMC13113955; doi:10.3390/antibiotics15040391)
Supplement: Supplementary file 1 [file antibiotics-15-00391-s001.zip]

Archive with 1 entries (1 files):
- antibiotics-4227641-supplementary.pdf
